# Supplementary material for: Wearable device-based interventions in heat-exposed outdoor workers — a scoping review and an explanatory intervention model
Source: BMC Public Health. 2025 Aug 22;25:2893. doi: 10.1186/s12889-025-24262-2 (PMC12372262; doi:10.1186/s12889-025-24262-2)
Supplement: Supplementary file 3 — Supplementary Material 3 [file 12889_2025_24262_MOESM3_ESM.xlsx]

## Sheet: Data
Wearable device-based interventions in heat-exposed outdoor workers – A scoping review and an explanatory intervention model Julian Friedrich, Teresa S. Schick, Filip Mess, Simon Blaschke Technical University of Munich, TUM School of Medicine and Health, Department of Health and Sports Sciences, Munich, Germany
S3 File. Data and specific study details of included studies.
Author	Title	Year	Country study conducted	Characteristics of population	Heat context	Type of wearable	n of sample	Mean Age	Gender ratio (% female)	Category of monitoring	Context	Mechanisms	Outcomes	Biometrics
Al-Bouwarthan et al.	A Field Evaluation of Construction Workers' Activity, Hydration Status, and Heat Strain in the Extreme Summer Heat of Saudi Arabia.	2020	Saudi Arabia	construction workers	heat strain	activity tracker	23	42.7	0	physiological monitoring; physical activity monitoring	Personal Health Resources - Workers were instructed to drink only bottled water, provided in unlimited quantities by the researcher and kept in portable cooler boxes at each monitoring site Physical Work Environment - Restricted Activities: defined as those performed by workers on narrow scaffolding at high elevation; physically restricted spaces; or activities linked to another worker’s demands …	Definition of indicators for heat-related illness (Thresholds) - Occupational exposure limits (OELs) based on WBGT measurements (WBGTOELs) are used to assess and manage heat stress exposure in work settings - WBGTOELs represents heat exposures below which workers are considered able to sustain thermal equilibrium - HRR ≥30% indicates vascular strain - 3 cardiovascular risk levels: low (HRR <25%),…	Heart Rate Reserve (HRR) - Heat stress exposures exceeded the OEL on 91 of 117 (78%) person-days outdoors - Outdoor workers showed high or moderate HRR risk on more than half of the monitored days (31 % high and 34 % moderate) - The late morning period (9 am to 12 pm) had the highest proportion of high-risk HRR (44 %) for outdoor work - HRR ≥30% was observed on 79 % of the days when plasterers en…	heart rate; physical activity
Culp & Tonelli	Heat-Related Illness in Midwestern Hispanic Farmworkers: A Descriptive Analysis of Hydration Status and Reported Symptoms	2019	USA	farmworkers	heat-related illness	wearable sensor (chest-strapped Zephyr monitor)	20 and 148	N/A	0	multi-parameter monitoring	Psychosocial Work Environment - Fluid intake was encouraged by crew leaders, the farm managers ensured water was readily available at the end of a “corn row” - A “climate of safety” needs to be developed on farms so that workers are not viewed negatively if they report heat-related illness symptoms Personal Health Resources - Employers ensure workers have adequate fluid and caloric intake for cha…	Awareness - A farmer-focused training program for Midwest growers should be implemented on how to prevent heat-related illness (i.e., understanding the heat index). - Farm managers and workers should know how to recognize Heat-related illness symptoms	Healthy Workplace Heat-related illness (HRI) signs and symptoms - Heat stress symptoms mostly in the obese (BMI % 30-39 kg/m2) and very obese group, including extreme thirst (19.6%), muscle cramps (7.4%), and feeling lightheaded or dizzy (5.4%) Workers’ physiological response to different climate conditions while they performed crop production tasks - Workers in the uncomfortable category (Physio…	heart rate; breathing rate; skin temperature; kilocalories per hour
Hertzberg et al.	Novel Analytic Methods Needed for Real-Time Continuous Core Body Temperature Data	2017	USA	farmworkers	heat stress	heart rate monitor; (heat pill: CorTemp® Sensor)	86	37.7	63	multi-parameter monitoring	Psychosocial Work Environment - Workers are under pressure to meet certain production quotas - Requiring rapid work and limited breaks Personal Health Resources - Fernery work takes place in fields are covered by porous black shadecloth (“saran”) or, less commonly, under natural tree cover - Packing shed with toilet and sink somewhere on the property, not close to workers in the field	Definition of Indicators for Heat-related illness (Thresholds) - Workplace recommendation for core body temperature (Tc) set by ACGIH is a threshold limit value of 38 °C: worker’s Tc should not exceed this threshold to avoid progression to heat exhaustion and heat stroke Worker Involvement - 160 people came to the field sites to learn about the study Environmental Health Literacy / Awareness - Co…	What happens physiologically in groups of workers over time - 83% had a least one workday on which Tc>= 38 °C at some point - Tc exceeding 38 °C at some point on 61% of workdays - The median Tc for fernery participants exceeds that for nursery participants throughout the day, significantly so around the end of the first work hour, and again between hours 5 and 8. Technology Use (Barriers) - Pill …	heart rate; physical activity; temperature
Kakamu et al.	Heat-related illness risk and associated personal and environmental factors of construction workers during work in summer	2021	Japan	construction workers	heat-related illness	wearable sensor LW-360HR	61	49 and 48	0	physiological monitoring; temperature monitoring; environmental monitoring	Psychosocial Work Environment - asking for morning conditions may lead to prevention of heat-related illness Physical Work Environment - monitoring of environmental and personal conditions is required for occupational risk management	Definition of Indicators for Heat-related illness (Thresholds) - formula heart rate with high-risk heat-related illness: 180−0.65×age	Healthy Workplace Heat-related illness risk - age, working area, maximum skin temperature, and heart rate immediately after warming up positively related with high-risk heat-related illness - experience of construction negatively related with high-risk heat-related illness - Heart rate immediately after warming up may indicate morning fatigue due to reasons such as insufficient sleep, too much al…	heart rate; skin temperature; humidity; wet-bulb globe temperature
Kakamu et al.	Heart rate increase from rest as an early sign of heat-related illness risk in construction workers	2022	Japan	construction workers	heat-related illness risk	wearable sensor LW-360HR	79	49.7	0	multi-parameter monitoring	Physical Work Environment - construction industry has the highest risk of occupational heat-related illness worldwide	Definition of Indicators for heat-related illness (Thresholds) - “Heat-related illness risk” was determined when the maximum heart rate of each working day was at the heat-related illness level: 180 – (0.65 × age) - Resting Heart rate was defined as the lowest reading within the first hour of wearing the sensor - Cut-off value as an early sign for heat-related illness	Heat-related illness risk - Heart rate Healthy Workplace - 11.6 % high heat-related illness risk - The resting HR, HRmax, and the rate of HR increase from rest were significantly higher in the HRI risk group - Results indicated that this cut-off value of HRmax was useful in outdoor construction and that by using a wearable sensor, individuals at risk of HRI can be identified - This result showed …	heart rate; skin temperature; kilocalories per hour
Kim, A. & Yoo	Field-based Heatwave Risk Assessment of Outdoor Workers Measured by Wearable Sensors	2023	Republic of Korea	construction workers	heat strain	wearable sensor: RC-5 temperature logger; Smartwatch Mi-band3	7	40.6	14.3	physiological monitoring; temperature monitoring; psychological comfort survey	Physical Work Environment - national heatwave alarm does not reflect on-site heat conditions	Definition of Indicators for Heat-related illness (Thresholds) - heat strain: heart rate 180−age	Relationship between national heatwave alarm and on-site heat conditions - high heat strain occurred in all workers on 9 of the 13 monitored days, whereas the official heatwave alarms were issued only on four days; - need for a personalized adaptation strategy for heatwaves Main factor for experiencing extreme heat strain/Thermal comfort: - age: older workers considered their condition comfortabl…	heart rate; temperature; psychological comfort level
Kim, Y.-S. et al.	Soft Wireless Bioelectronics Designed for Real-Time, Continuous Health Monitoring of Farmworkers	2022	USA	farmworkers	heat-related illness	wearable devices: Polar T31, Polar Electro; waist-worn accelerometer (ActiGraph GTX3+, ActiGraph);	6	N/A	N/A	multi-parameter monitoring	Physical Work Environment - agricultural workers as a vulnerable occupational group better health monitoring of agricultural workers: bioelectronic sensor system	N/A	Multiparameter health monitoring: - accurate data recoding: high-fidelity ECG, accurate HR, reliable temperature/activitiy	heart rate; skin temperature, electrocardiograms, physical activity
Mitchell et al.	Recruitment, Methods, and Descriptive Results of a Physiologic Assessment of Latino Farmworkers	2017	USA	farmworkers	heat-related illness	Polar T31 ECG transmitter; (heat pill)	588	38.7	33.7	multi-parameter monitoring	N/A	Definition of Indicators for Heat-related illness (Thresholds) - Criteria to assess the risk of HRI: Core temperature > 38.5 °C for at least one minute and / or heart rate > [180 - (age in years)] for 5 consecutive minutes	Healthy Workplace Assessment of the risk of Heat-related Illness - Workers (8.3%) experienced a core body temperature ≥ 38.5°C - Mean of the moving averages for heart was 134 beats	heart rate; temperature; physical activity
Pancardo et al.	Real-Time Personalized Monitoring to Estimate Occupational Heat Stress in Ambient Assisted Working	2015	Mexico	custodial staff	heat stress	environmental and body sensors: Smartphone; GeneActiv accelerometer wristband; Zephyr Wireless Bluetooth Heart Rate Monitor; Omron Sphygmomanometer Model HEM-742INT; Basis B1Fitness Wristband; Multifunction Digital Thermometer OBI 292312	20	28.6	45	physiological monitoring; temperature monitoring	Physical Work Environment - Monitoring for an individualized occupational heat stress estimation - Ambient-assisted working domain - economical solution basically supported by a smartphone	Comparison of different devices - Smartphone, Heart Rate Monitor, Fitness Wristband, Digital Thermometer - Workload, heat stress, wet bulb globe temperature Heat Stress and Alarms (Feedback) → Awareness - Visualization if the worker is under occupational heat stress (workload and wet bulb globe temperature) - level of occupational heat stress: combination of movement and relative cardiac cost - W…	Healthy Workplace - monitoring proposal can offer to users a clear vision to interpret energy expenditure and the arduousness index in order to estimate occupational heat stress and employ preventions. - Some authors have validated the advantages of sensor technology for activity recognition and to estimate energy expenditure in workplaces.	heart rate; humidity; temperature
Ruas et al.	Heat stress monitoring based on heart rate measurements	2020	Brazil	farmworkers	heat stress	Polar RS800 monitor	10	26.6	0	physiological monitoring; temperature monitoring	N/A	Definition of Indicators for Heat-related illness (Thresholds) - Heart rate (HR): recommended by the American Conference of Governmental Industrial Hygienists (ACGIH) as a possible measure of heat stress - HRmax = 180 – age - Body temperature maximum limit: 38.5°C for acclimatized and medically selected individuals or over 38°C for unacclimatized, unselected individuals Feedback/Report-Back - Est…	Healthy Workplace Relationship between heart rate and body temperature - WBGT ranged from 25.3 to 29.0 °C, which indicates potentially hazardous heat loads on both study days, requiring the implementation of temperature control measures such as pauses for thermal stabilization. Under theses environmental conditions, six workers who attained their HRmax also registered temperatures of at least 38.…	heart rate; temperature
Runkle et al.	Evaluation of wearable sensors for physiologic monitoring of individually experienced temperatures in outdoor workers in southeastern U.S.	2019	USA	grounds workers	heat stress	Thermochron iButton; Garmin’s Vivoactive HR smartwatch	35	39.5 and 38.7 and 38.1	0	physiological monitoring; temperature monitoring	Physical Work Environment - Removed personal protective equipment due to the heat	Environmental Health Literacy / Awareness - Protective factor: Worker perception of heat as an occupational hazard General lack of heat risk awareness among participants (underestimating exposure risk)	Physiological monitoring of heat strain - Physiologic heart rate monitoring was used to quantify heat strain - Heat strain risk was higher among workers with a place to cool-off, higher education, and who worked in hotter temperatures - Mismatch was observed between workers' perceptions of heat strain and actual heat strain prevalence across exposure groups - Heat strain was less common during is…	heart rate; experienced temperature; daily heat symptoms
Shakerian et al.	Assessing occupational risk of heat stress at construction: A worker-centric wearable sensor-based approach	2021	USA	students: construction tasks, roofing, and materials-handling tasks	heat stress	wrist-band sensor (E4 by Empatica Inc.): EDA sensor, a PPG sensor, and an infrared thermopile sensor (skin temperature)	18	24	22.2	physiological monitoring; temperature monitoring	Physical Work Enwironment - two common construction tasks in a controlled environment - three climatic conditions: feels like 32°C, 37°C and 41°C	Heat stress and strain - Humidex (combination of humidity and ambient temperature): heat stress -> low-, moderate-, and high-heat stress exposure - heat strain score index (questionnaire): heat strain -> (HSSI <13.5), alarm zone (13.6 <HSSI <18), and danger zone (18 <HSSI) Training supervised learning classifications for heat strain assessment - four supervised learning algorithms - k-fold cross-…	Predicting heat strain by machine learning algorithms - slight difference between the prediction accuracies of the models developed by Humidex- and HSSI-based data labeling techniques - better performance of the model under HSSI-based labeling could suggest a strong linkage between the physiological signals and the overall heat strain assessment of HSSI - self-assessment of heat stress and heat s…	subjective/objective heat stress and strain: heart rate, electrodermal activity, temperature
Sharma et al.	Analyzing occupational heat stress using sensor-based monitoring: a wearable approach with environmental ergonomics perspective	2022	India	students: sand shoveling tasks	heat stress	Kestrel 5400 Heat stress Tracker Pro	12	26.58	0	physiological monitoring; temperature monitoring; environmental monitoring	Preconditions	Definition of Indicators for heat-related illness (Thresholds) Sensor-based safety helmet monitored heat stress indices: - Discomfort Index, e.g., ≥ 32 °C state of medical emergency - Wet bulb globe temperature (WBGT) - Heat index (HI) - Fighter index of thermal stress (FITS) Heat strain (physiological parameters) - Core body temperature, - Skin Temperature, e.g., threshold limit value for local …	Design Intervention - Based on the risk range classification for considered heat stress indices; DI categorized outdoor work condition under very high discomfort ("state of medical emergency" (≥32 °C)) risk category - Evaluated indices showed higher heat risk exposure levels under the outdoor location compared to two indoor work locations. Action and Adoption - This may be helpful for the exposed…	heart rate; skin temperature; dry-bulb temperature, wet-bulb temperature, globe temperature, relative humidity
Spook et al.	Implementing sensor technology applications for workplace health promotion: a needs assessment among workers with physically demanding work	2019	The Netherlands	workers with physically demanding work	heat stress	interviews: sensor technology	30	44.9	0	interviews on wearable sensor technology	Psychosocial Work Environment - Company commitment and regulations Preconditions for implementing sensor technology in the workplace - Size, weight, and robustness of sensor technology applications - Company commitment and regulations - Time investment, e.g., “Personally, I don’t want to spend time on data entry” (quote) Perceptibility of real-time feedback, e.g., perceptible awareness by real-ti…	Feedback (Report-back) - Real-time feedback was considered as an important aspect, helping participants to promote their health and well-being directly at the workplace - Type of feedback: receive real-time feedback on work exposures when their health and well-being is at stake - Both tactile and visual feedback methods were considered suitable to provide real-time feedback in demand - For a sust…	Needs Assessment - Identify worker needs and preferences regarding the use of sensor technology applications in the workplace Technology Use - Three aspects were reported to facilitate or impede motivation for prolonged use of sensor technology applications: (1) Measuring and monitoring work exposures, (2) Data ownership and privacy, (3) Positive feedback - Technology Acceptance: clear preference…	-
Sugg et al.	Temporal and spatial variation in personal ambient temperatures for outdoor working populations in the southeastern USA	2018	USA	grounds workers	heat-related illness	Thermochron iButton device + Garmin’s Vivoactive HR watches	37	N/A	0	physiological monitoring; temperature monitoring	N/A	Awareness - Highly individual personal ambient temperatures	Location-based personal ambient temperatures - highest values at work did not occur during an extreme heat event; normal summer conditions → targeted interventions needed Healthy Workplace - Large differences in temperatures among individuals despite the fact that participants from the same worksite location typically engaged in similar occupational activities - Feasibility of wearable sensors in…	heart rate; experienced temperatures
Sugg et al.	Perceptions and experiences of outdoor occupational workers using digital devices for geospatial biometeorological monitoring	2020	USA	grounds workers	heat prevention	sensor technology	91	36.9 and 39.8 and 44.9	3.3	survey on digital devices	Preconditions - Introduction to the wearable sensor instruments - Interested in sharing data with their doctors	Worker Involvement - Workers were given the wearable devices, as examples and were given the opportunity to ask questions to the research team Awareness (Interest) - Participants were interested in tracking heat exposure Feedback (Notifications) - Majority (84 %) most likely to modify behaviors for notifications for excessive heat - Majority of participants (78 %) indicated they would change thei…	Action and Adoption of health promoting behavior - Younger workers (83 %) more willing to receive personalized heat prevention recommendations and change behavior than older workers (67 %) Technology Use - Participants were most likely to want frequent health monitoring often and all the time combined for blood pressures (63 %), heart rate (63 %), and workplace safety (47 %) and environmental mon…	-
Togo & Hirata	Novel Health Risk Alert System for Occupational Safety in Hot Environments	2021	Japan	construction workers	heat-related illness	wearable biological and environmental sensors; three optional wearable garments: shirt (Hitoe), belt (Toray Industries Inc.), C3fit IN-pulse (Goldwin Inc.)	49	N/A	N/A	physiological monitoring; temperature monitoring	Psychosocial Work Environment - Supervisors assessed workers’ physical conditions and directed a break	Feedback (Report-back) and Indicators - Health Risk Alert System - Alerts were sent to remote monitoring systems, supervisors and workers who were identified as being at high risk - Risk cases were comprehensively detected during the construction period by supplementing each case with the three indicators of poor physical condition risk determination technology (heart rate, core temperature incre…	Technology Use - Smartphone app as a health risk alert tool for occupational safety Action and Adoption - Workers receiving the alert paid attention to their own physical conditions and proactively kept out of the heat to rest before uncomfortable - Simultaneously, according to the alerts their supervisors assessed workers’ physical conditions and directed a break. - Since no serious cases of poo…	heart rate; temperature/humidity inside clothes and personal information; health risk alert tool for occupational safety
Uejio et al.	Occupational heat exposure among municipal workers	2018	USA	municipal worker	heat exposure	heat exposure sensor; extreme heat knowledge, attitudes, practices survey	50	44	8.2	environmental monitoring	Psychosocial Work Environment - exposure misclassification error from estimating personal heat exposure - Prior to working in a hot environment, employers should provide workers and supervisors with health and safety training: recognizing heat-related illness symptoms and first aid procedures; heat exhaustion, stroke symptom - Limits on the duration and intensity of work based on the total workda…	Knowledge, attitudes, and adaptation practices - heat exposure, knowledge, and behavioral adaptations vary based on sociodemographics, the class of worker, form of compensation, and gender and job roles - more precise knowledge of personal heat exposure will inform occupational heat management strategies	Personal temperature exposures - workers likely experienced relatively hotter temperatures when working outdoors Action and Adoption - the most prevalent work-related heat adaption was drinking plenty of fluids - some guidelines suggest that workers should also be provided with low-calorie drinks containing electrolytes - some workers (38–46%) wore a hat or light/loose-fitting clothing to cope wi…	knowledge, attitudes, and practices regarding extreme heat; environmental temperature; humidity;
Wang et al.	Estimating Occupational Heat Exposure from Personal Sampling of Public Works Employees in Birmingham, Alabama	2019	USA	general landscape maintenance	heat exposure	2012: HOBO Pendant® # UA-002–64 temperature/light data loggers; 2017: iButton® DS1922L	51	44	16	environmental monitoring	N/A	Definition of Indicators for heat-related illness (Threshold) - calculation of wet bulb globe temperature: personal and weather station - threshold limit value: ambient WBGT at which there is a heat hazard present for an acclimatized worker who has already physiologically adapted to a hot environment through repeated exposures - weight adjusted heat stress threshold limit value with estimated met…	Technology Use - temperature measurements from thermometers co-located with participants had a wider range than those collected from the nearest weather station - using temperature measured by small thermometers clipped to outdoor workers’ shoes, together with meteorological data, can serve as a method to identify occupational heat exposure and recommend more protective work-rest scheduling	environmental temperature: wet bulb globe temperature
